# Supplementary material for: An Engineered Heat-Inducible Expression System for the Production of Casbene in Nicotiana benthamiana
Source: Int J Mol Sci. 2023 Jul 13;24(14):11425. doi: 10.3390/ijms241411425 (PMC10379985; doi:10.3390/ijms241411425)
Supplement: Supplementary file 1 [file ijms-24-11425-s001.zip]

Archive with 2 entries (2 files):
- Edited_supplementary figures.pdf
- Supplementary tables.xlsx
