# Supplementary material for: An Engineered Heat-Inducible Expression System for the Production of Casbene in Nicotiana benthamiana
Source: Int J Mol Sci. 2023 Jul 13;24(14):11425. doi: 10.3390/ijms241411425 (PMC10379985; doi:10.3390/ijms241411425)
Supplement: Supplementary file 1 [file ijms-24-11425-s001.zip › Supplementary tables.xlsx]

## Sheet: S1
	Table S1 Details of the MoClo components used in this work. Design of level 1 and level 2 constructs.
	Promoters and 5'UTR
	Ara1		Synthetic sequence by GSK + TMV from MoClo
	Ara2		Synthetic sequence by GSK + TMV from MoClo
	Soy1		Synthetic sequence by GSK + TMV from MoClo
	Soy2		Synthetic sequence by GSK + TMV from MoClo
	Hsp101 promoter		Accession used for design: AF218796
	Native promoter reconstituted by re-amplifying the heat shock elements from GSK synthetic sequence and ordering the 5'UTR as a gBlockTM to IDT (Integrated DNA Technologies)
	GmHsp17.3-B promoter		Accession used for design: X01104.1
	Native promoter reconstituted by ordering the heat shock elements + 5'UTR directly as a gBlockTM to IDT.
	35S		Accession used for design: NC_001497
	TMV Ω_5'UTR		MoClo pICH41402
	Hsp18.2 promoter + 5'UTR		Goldenbraid GB0153
	Hsp70B promoter + 5'UTR		Goldenbraid GB0155
	ORF
	Turbo GFP		MoClo pICSL80005
	DXS		Cloned from Arabidopsis thaliana
	HDR		Cloned from Arabidopsis thaliana
	GGPPS		Cloned from Arabidopsis thaliana
	CAS		Cloned from Jatropha curcas (King et al., 2014)
	Terminators
	MAS		MoClo pICH77901
	OCS		MoClo pICH41432
	Atug7		MoClo pICH72400
	Nos		MoClo pICH41241
	Genes
	Ara1_GFP_OCS		Cloned
	Ara2_GFP_OCS		Cloned
	Soy1_GFP_OCS		Cloned
	Soy2_GFP_OCS		Cloned
	Hsp101_GFP_OCS		Cloned
	GmHSP17.3-B_GFP_OCS		Cloned
	Hsp18.2_GFP_OCS		Cloned
	Hsp70B_GFP_OCS		Cloned
	Ara2_DXS_MAS		Cloned
	Ara2_HDR_OCS		Cloned
	Ara2_GGPPS_Atug7		Cloned
	Ara2_CAS_Nos		Cloned
	Nos-Basta-Nos		MoClo pICSL70005
	Multigene construct
	Ara2-4 = 11,3 kb (T-DNA)		Cloned
		Gene
		Pro + 5'U	CDS	3U' + Ter
	Position 1 forward	Ara2	DXS	AtuMAS
	Position 2 forward	Ara2	GGPPS	Atug7
	Position 3 forward	Ara2	HDR	AtuOCS
	Position 4 forward	Ara2	CAS	AtuNos
	Position 6 reverse	AtuNos	Bar	AtuNos
	MoClo vectors from the toolkit used in this study
	Level 0 for CDS		MoClo pICH41308
	Level 0 for promoter		MoClo pICH41233
	Level 0 for 5'UTR		MoClo pICH41246
	Level 0 for promoter + 5'UTR		MoClo pICH41295
	Level 1 position 1		MoClo pICH47732
	Level 1 position 2		MoClo pICH47742
	Level 1 position 3		MoClo pICH47751
	Level 1 position 4		MoClo pICH47761
	Level 1 position 6 reverse		MoClo pICH47852
	Level 2		MoClo pICSL4723
	Dummy 5		MoClo pICH54055
	End-link 1		MoClo pICH41722
	End-link 6		MoClo pICH41822

## Sheet: S2
	Table S2 Primers used in this work.
	a. For re-amplifying parts or entire native heat-shock promoters from the synthetic or commercial sequences.
	Promoter	Forward primer (5' - 3')	Reverse primer (5' - 3')	Acceptor vector
	Hsp18.2	TTGAAGACAAGGAGAAGCTTTTCTCTTCATTT	TTGAAGACAACATTGACTTTTGGTTCTTGATT	Level 0
	Hsp70.B part 1	TTGAAGACAAGGAGGAACTGCGAAAAAAG	TTGAAGACAATTGTTCTGTGATTTCGATGAC	Level 0
	Hsp70.B part 2	TTGAAGACAAACAAGTGAAGAAAGTAGACG	TTGAAGACAACATTTGCTAAAAAAAAGC
	Hsp101 (heat shock elements only)	TTGAAGACAAGGAGTCTATTTTCAGAAGATC	TTGAAGACAAAGTATGGAAGGAGATTCATCT	Level 0
	b. For cloning the biosynthetic genes into MoClo level -1 or level 0 vectors.
	Gene	Forward primer (5' - 3')	Reverse primer (5' - 3')	Acceptor vector
	AtDXS part 1	TTTGGTCTCAACATAATGGCTTCTTCTG	TTTGGTCTCAACAAACCAGAGAGTCCATT	Level -1
	AtDXS part 2	TTTGGTCTCAACATTGGTTTCACCAAAC	TTTGGTCTCAACAATAAATGTCACATCGAA
	AtDXS part 3	TTTGGTCTCAACATTTTATGGCTTGTCTAC	TTTGGTCTCAACAAAAGCTCAAAACAGAG
	AtHDR	TTGAAGACAAAATGGCTGTTGCGC	TTGAAGACAAAAGCTCAAGCCAGCT	Level 0
	AtGGPPS part 1	TTTGGTCTCAACATAATGGCTTCAGTGAC	TTTGGTCTCAACAAAGCGACGTCCTCA	Level -1
	AtGGPPS part 2	TTTGGTCTCAACATCGCTGTTTTAGCC	TTTGGTCTCAACAAAAGCTCAGTTCTGTCT
	JcCAS	TTGAAGACAAAATGGCAATGCAA	TTGAAGACAAAAGCTCAAGTGGCA	Level 0
	c. For the real-time quantitative PCR analysis.
	Gene	Forward primer (5' - 3')	Reverse primer (5' - 3')	Amplicon size (nt)
	AtDXS	TTTTGCAAGCCATTGGACCG	AAACTGAACAACGTGCGAGC	113
	AtHDR	GACGCTACTCAAGAGCGACA	TGAATTCCATCCGCCAACCA	86
	AtGGPPS	TGGAAAACCGACCAACCACA	AACTCGTCGCCGAAGCTAAA	103
	JcCAS	GTGTTTCAAAAGAGGAGGCAGT	GTGGACCGCACGATGAGTT	72
	NbActin	GAGCTGCCTGATGGACAAGT	CATGAATGCCAGCAGCTTCC	105

## Sheet: S3
	Table S3 Cycling conditions of the RT-qPCR like presented in the Roche protocol.
	Setup
	Block Type				Reaction Volume [mL]
	384				20
	Detection Format			Excitation Filter		Emission Filter
	SYBR Green			465		510
	Programs
	Program Name			Cycles		Analysis Mode
	Pre-Incubation			1		None
	Amplification			45		Quantification
	Melting Curve			1		Melting Curve
	Cooling			1		None
	Temperature Targets
		Target [ºC]		Acquisition Mode	Hold [hh:mm:ss]	Ramp Rate [ºC/s]	Acquisition [per ºC]
	Pre-Incubation	95		None	00:05:00	4.8	-
	Amplification	95		None	00:00:10	4.8	-
		60		None	00:00:10	2.5	-
		72		Single	00:00:20	4.8	-
	Melting Curve	95		None	00:00:05	4.8	-
		65		None	00:01:00	2.5	-
		97		Continuous	-	-	5
	Cooling	40		None	00:00:10	2	-
